# Supplementary material for: Endothelial HSPA12B regulates myocardial monocyte infiltration and inflammatory activity after myocardial infarction
Source: Front Immunol. 2025 May 15;16:1587898. doi: 10.3389/fimmu.2025.1587898 (PMC12119287; doi:10.3389/fimmu.2025.1587898)
Supplement: Supplementary Figure 2 — Flow cytometry gating strategies for cardiac macrophages. [file DataSheet2.zip]

Archive with 13 entries (12 files):
- uncropped and unedited western blot images (Part 1)/
- uncropped and unedited western blot images (Part 1)/actin 1.tif
- uncropped and unedited western blot images (Part 1)/actin 2.tif
- uncropped and unedited western blot images (Part 1)/actin 3.tif
- uncropped and unedited western blot images (Part 1)/.DS_Store
- __MACOSX/uncropped and unedited western blot images (Part 1)/._.DS_Store
- uncropped and unedited western blot images (Part 1)/cd63.tif
- uncropped and unedited western blot images (Part 1)/hspa12b 1.tif
- uncropped and unedited western blot images (Part 1)/hspa12b 2.tif
- uncropped and unedited western blot images (Part 1)/hspa12b exo.tif
- uncropped and unedited western blot images (Part 1)/gapdh 1.tif
- uncropped and unedited western blot images (Part 1)/gapdh 3.tif
- uncropped and unedited western blot images (Part 1)/gapdh 2.tif
