# Supplementary material for: Endothelial HSPA12B regulates myocardial monocyte infiltration and inflammatory activity after myocardial infarction
Source: Front Immunol. 2025 May 15;16:1587898. doi: 10.3389/fimmu.2025.1587898 (PMC12119287; doi:10.3389/fimmu.2025.1587898)
Supplement: Supplementary Figure 3 — Fluorescence minus one (FMO) controls and full stain controls for flow cytometry gating strategy. [file DataSheet3.zip]

Archive with 12 entries (11 files):
- uncropped and unedited western blot images (Part 2)/
- uncropped and unedited western blot images (Part 2)/pp65.tif
- uncropped and unedited western blot images (Part 2)/p65.tif
- uncropped and unedited western blot images (Part 2)/IP IB myd88.tif
- uncropped and unedited western blot images (Part 2)/myd88 ub.tif
- uncropped and unedited western blot images (Part 2)/IP IB tlr4.tif
- uncropped and unedited western blot images (Part 2)/myd88 1.tif
- uncropped and unedited western blot images (Part 2)/ikkb 1.tif
- uncropped and unedited western blot images (Part 2)/tlr4 2.tif
- uncropped and unedited western blot images (Part 2)/myd88 2.tif
- uncropped and unedited western blot images (Part 2)/tlr4 1.tif
- uncropped and unedited western blot images (Part 2)/tlr4 ub.tif
